# Supplementary material for: AmyR Is a Novel Negative Regulator of Amylovoran Production in Erwinia amylovora
Source: PLoS One. 2012 Sep 18;7(9):e45038. doi: 10.1371/journal.pone.0045038 (PMC3445560; doi:10.1371/journal.pone.0045038)
Supplement: Table S1 — Differentially expressed genes in amyR mutant and Ea1189 (pAmyR2) compared to Ea1189 in MBMA medium. (XLSX) [file pone.0045038.s003.xlsx]

## Sheet: MBMA
Table S1. Differentially expressed genes in MBMA.
Gene ID	Gene	Protein Description	∆amyR/WT MBMA medium	p value	WT(pAmyR2)/WT MBMA medium	p value
AMY1300	amyR	conserved hypothetical protein 1412312:1412797 forward	0.0100216	0.00109737	15.3659	0.0120823
AMY0096	gpsA	glycerol-3-phosphate dehydrogenase [NAD(P)+] 124800:125819 forward	0.33584	0.00490978	0.421837	0.0204237
AMY0521	srlA	glucitol/sorbitol-specific PTS system IIC component 604539:605087 forward	0.496587	0.00415177	0.486334	0.00980096
AMY0558	-	LacI-family transcriptional regulator 624745:625761 forward	0.452329	0.00120354	0.493506	0.00517735
AMY0578	-	conserved hypothetical protein 644784:645320 forward	0.234945	0.000838198	0.47913	0.013162
AMY0580	-	conserved hypothetical protein 647101:647583 forward	0.17546	0.00233888	0.341266	0.0205786
AMY0581	-	conserved hypothetical protein 647662:648141 forward	0.19159	0.000679371	0.403493	0.00920264
AMY0583	-	putative exported protein 648632:649039 forward	0.255397	0.000762876	0.492821	0.0119123
AMY0684	leuL	leu operon leader peptide 773022:773105 reverse	0.494893	0.0282762	0.493097	0.0456418
AMY0763	-	CRISPR-associated protein 862090:863613 forward	0.1108	0.000438172	0.46432	0.0166474
AMY0764	-	CRISPR-associated protein 863597:864067 forward	0.0912162	0.000365639	0.381097	0.00993881
AMY0765	-	CRISPR-associated protein 864064:865158 forward	0.109936	0.000614902	0.483009	0.0284182
AMY0766	-	CRISPR-associated protein 865161:865817 forward	0.0471521	8.86684e-05	0.276341	0.00205302
AMY0767	-	CRISPR-associated protein 865814:866416 forward	0.104783	0.00128086	0.322462	0.019735
AMY0768	-	CRISPR-associated protein 866456:867373 forward	0.335998	0.0017431	0.482679	0.0133546
AMY0769	-	CRISPR-associated protein 867375:867659 forward	0.371518	0.00287388	0.468863	0.0136801
AMY0828	skp	periplasmic chaperone 933835:934332 forward	0.370071	0.00169556	0.475538	0.0102875
AMY1014	rpmJ2	50S ribosomal subunit protein L36 1120388:1120534 reverse	0.279796	0.000533393	0.400479	0.00414078
AMY1015	rpmE2	50S ribosomal protein L31 type B 1120522:1120803 reverse	0.148582	0.00100521	0.284068	0.00859006
AMY1172	sucA	2-oxoglutarate dehydrogenase E1 component 1271376:1274183 forward	0.335213	0.000489013	0.486897	0.00450069
AMY1359	pncB	nicotinate phosphoribosyltransferase 1480677:1481882 reverse	0.294404	0.000943413	0.430544	0.00742977
AMY1439	flgB	flagellar basal-body rod protein FlgB 1561945:1562358 forward	0.0559058	0.000329256	0.116789	0.00266633
AMY1440	flgC	flagellar basal-body rod protein 1562362:1562766 forward	0.0549317	0.000276286	0.106904	0.00215962
AMY1441	flgD	flagellar hook formation protein FlgD 1562778:1563449 forward	0.131556	0.00364797	0.168885	0.0127854
AMY1442	flgE	flagellar hook protein FlgE 1563480:1564688 forward	0.117345	0.00061987	0.161644	0.00324801
AMY1443	flgF	flagellar basal-body rod protein FlgF (proximal rod protein) 1564710:1565465 forward	0.114507	0.000229957	0.152854	0.00148189
AMY1444	flgG	flagellar basal-body rod protein FlgG (distal rod protein) 1565481:1566263 forward	0.194806	0.000364463	0.229024	0.00195774
AMY1490	fliL	flagellar protein 1610323:1610805 reverse	0.11426	0.000623714	0.202136	0.00451071
AMY1491	fliK	flagellar hook-length control protein 1610949:1612214 reverse	0.31033	0.000489179	0.410056	0.00332514
AMY1639	hmuV	hemin ABC transporter, ATP-binding protein 1763411:1764190 reverse	0.04799	0.000455918	0.196766	0.00638431
AMY1640	hmuU	hemin ABC transporter, permease protein 1764183:1765184 reverse	0.0614277	0.000340708	0.286003	0.0071337
AMY1641	hmuT	hemin ABC transporter, substrate-binding protein 1765181:1766002 reverse	0.0311832	0.000383884	0.232689	0.00936884
AMY1642	hmuS	hemin transport protein 1765999:1767030 reverse	0.0455961	0.000362553	0.317293	0.0115786
AMY1649	-	conserved hypothetical protein 1776803:1777207 reverse	0.104244	0.00083149	0.424962	0.0263142
AMY1805	asr	acid shock protein 1944204:1944632 forward	0.164213	0.000564296	0.441392	0.0118733
AMY2023	cheY	chemotaxis protein CheY (two-component response regulator) 2170703:2171092 reverse	0.201321	0.000778112	0.479483	0.0157105
AMY2067	fliC	flagellin (FliC) 2220938:2221780 reverse	0.0926133	0.000412802	0.452556	0.0179441
AMY2070	fliT	flagellar protein FliT 2223890:2224255 forward	0.253638	0.00105697	0.422807	0.0100287
AMY2269	-	conserved hypothetical protein 2453903:2454160 forward	0.190364	0.000183854	0.451344	0.00318565
AMY2397	cysA	sulfate BC transporter, ATP-binding protein 2597161:2598249 reverse	0.173304	0.00131762	0.279277	0.00837753
AMY2398	cysW	sulphate ABC transporter, permease protein 2598239:2599114 reverse	0.173753	0.000553259	0.30675	0.00500768
AMY2400	cysP	thiosulphate ABC transporter, substrate-binding protein 2599947:2600963 reverse	0.176917	0.000926904	0.30887	0.00747569
AMY2515	lepB	signal peptidase I 2748665:2749621 reverse	0.409959	0.00255342	0.455941	0.00963081
AMY2517	-	putative halovibrin (putative NAD(+)-glycohydrolase) 2751731:2752618 reverse	0.16226	0.000679838	0.429831	0.0131293
AMY2519	rseC	sigma-E factor regulatory protein 2754091:2754555 reverse	0.344384	0.000929214	0.477959	0.0067906
AMY2520	rseB	sigma-E factor regulatory protein 2754552:2755508 reverse	0.321828	0.000949325	0.498705	0.00974505
AMY2594	nrdH	glutaredoxin-like protein 2824291:2824533 forward	0.225001	0.000582969	0.494673	0.0111234
AMY2688	cysC	adenylyl-sulfate kinase 2925322:2925927 reverse	0.119792	0.000899425	0.222856	0.00672398
AMY2689	cysN	Sulfate adenylyltransferase subunit 1 2925929:2927359 reverse	0.0968467	0.000772553	0.221391	0.00716755
AMY2690	cysD	sulfate adenylyltransferase subunit 2 2927369:2928277 reverse	0.0660841	0.00095831	0.203476	0.0107481
AMY2691	cysG	siroheme synthase [includes: uroporphyrinogen-III C-methyltransferase; precorrin-2 dehydrogenase; sirohydrochlorin ferrochelatase] 2928287:2929714 reverse	0.211476	0.00185933	0.314181	0.0106899
AMY2877	hrpN	harpin 3145773:3146984 reverse	0.435957	0.00168113	0.371656	0.00369389
AMY3116	rplM	50S ribosomal subunit protein L13 3412200:3412628 reverse	0.392189	0.00753394	0.453475	0.024394
AMY3192	rpsC	30S ribosomal protein S3 3482609:3483307 reverse	0.287263	0.00571673	0.487377	0.0441071
AMY3194	rpsS	30S ribosomal subunit protein S19 3483672:3483950 reverse	0.267645	0.00191675	0.45145	0.0183614
AMY3216	tauD	alpha-ketoglutarate-dependent taurine dioxygenase 3503020:3503859 reverse	0.239987	0.000231902	0.427546	0.00262838
AMY3217	tauC	taurine ABC transporter, permease protein 3503856:3504683 reverse	0.243798	0.000877519	0.312748	0.00453817
AMY3218	tauB	taurine ABC transporter, ATP-binding protein 3504680:3505447 reverse	0.310649	0.00250987	0.422172	0.0141298
AMY3219	tauA	taurine ABC transporter, substrate-binding protein 3505463:3506440 reverse	0.234724	0.000285358	0.360487	0.00235393
AMY3367	inh	protease inhibitor 3672537:3672932 reverse	0.244622	9.13334e-05	0.440385	0.00109915
AMY3368	prtA	zinc-binding metalloprotease 3672957:3674393 reverse	0.135989	0.000175907	0.413343	0.00344845
AMY3455	rnpA	ribonuclease P protein component 3775140:3775499 forward	0.21884	0.000662312	0.361645	0.00574889
AMY3456	-	conserved hypothetical protein 3775463:3775705 forward	0.291979	0.00402162	0.408974	0.0214851
AMY3457	oxaA	inner membrane protein 3775724:3777370 forward	0.248957	0.000620762	0.392279	0.00526716
AMY0049	-	major facilitator superfamily protein 80155:81519 reverse	0.497834	0.042471	0.550948	0.0970327
AMY0060	-	putative modification methylase (cytosine-specific DNA methylase) 90287:91405 forward	0.399186	0.00335363	0.654504	0.058323
AMY0079	waaQ	putative heptosyl transferase 107859:108872 forward	0.41115	0.00123074	0.794157	0.0996343
AMY0089	waaF	ADP-heptose-LPS heptosyltransferase II 118768:119814 reverse	0.489318	0.00260015	0.577361	0.0136117
AMY0091	-	putative exported polysaccharide deacetylase 120943:121869 reverse	0.47482	0.00182108	0.689606	0.0281208
AMY0092	-	putative exported peptidase 121876:123165 reverse	0.479043	0.0068476	0.769798	0.173448
AMY0094	grxC	glutaredoxin 3 124005:124256 forward	0.487511	0.00475376	0.576667	0.0220029
AMY0098	-	putative RNA-methyltransferase 126799:127269 reverse	0.451701	0.006342	0.511859	0.0219326
AMY0108	-	hypothetical protein 137006:137218 reverse	0.425306	0.00185904	0.62056	0.0214256
AMY0109	mqo	malate:quinone oxidoreductase 137364:138926 reverse	0.172072	0.00128343	0.569289	0.0605004
AMY0135	metF	5,10 methylenetetrahydrofolate reductase 162385:163290 forward	0.484483	0.00204827	0.919958	0.304692
AMY0137	argE	acetylornithine deacetylase 166469:167620 reverse	0.295933	0.00102468	0.634249	0.032534
AMY0138	argB	acetylglutamate kinase 167786:168565 forward	0.382029	0.00460026	0.769475	0.232434
AMY0139	argG	argininosuccinate synthase 168595:169809 forward	0.231383	0.000855736	0.665302	0.0584932
AMY0140	argH	argininosuccinate lyase 169902:171275 forward	0.387553	0.0045409	0.693652	0.105394
AMY0142	oxyR	hydrogen peroxide-inducible genes activator (LysR-family transcriptional regulator) 172192:173097 forward	0.185584	0.00116193	0.941361	0.821868
AMY0168	rffG	dTDP-glucose 4,6-dehydratase 208447:209535 forward	0.485567	0.000923488	0.618977	0.00790057
AMY0170	rffC	lipopolysaccharide biosynthesis protein 210481:211092 forward	0.4832	0.00179188	0.540068	0.00803841
AMY0178	hemX	putative uroporphyrin-III C-methyltransferase 220328:221467 reverse	0.452555	0.000706513	0.619269	0.00720726
AMY0186	-	putative hydrolase 228908:229624 forward	0.483755	0.00124146	0.648613	0.0128838
AMY0190	pldA	detergent-resistant phospholipase A 233766:234644 forward	0.439561	0.00270387	0.81329	0.156021
AMY0197	metR	LysR-family transcriptional regulator 241654:242592 reverse	0.301906	0.00274011	1.03424	0.881243
AMY0198	metE	5-methyltetrahydropteroyltriglutamate--homocyst eine methyltransferase 242743:245016 forward	0.471936	0.00136903	0.743169	0.0411283
AMY0204	ubiB	probable ubiquinone biosynthesis protein 250122:251759 forward	0.450682	0.00338768	0.67357	0.0481347
AMY0226	rplJ	50S ribosomal subunit protein L10 279610:280113 forward	0.432317	0.0200943	0.503423	0.0583918
AMY0227	rplL	50S ribosomal subunit protein L7/L12 280181:280546 forward	0.454015	0.0130698	0.560336	0.0539302
AMY0239	thiE	thiamine-phosphate pyrophosphorylase 299897:300541 reverse	0.419604	0.00157586	0.804394	0.113886
AMY0253	lysC	lysine-sensitive aspartokinase III 321026:322378 reverse	0.360736	0.00080646	1.17828	0.171066
AMY0277	-	putative membrane protein 343281:343610 reverse	0.328177	0.00128864	0.555055	0.0179795
AMY0358	FoxR	ferrioxamine TonB-dependent receptor 427050:429167 forward	0.288594	0.000949944	0.628201	0.0308717
AMY0359	-	putative siderophore biosynthesis protein 429247:431601 reverse	0.0735689	0.000303758	0.55366	0.0295837
AMY0360	-	putative siderophore biosynthesis protein 431603:432895 reverse	0.0878724	0.000439159	0.626171	0.0746056
AMY0361	-	putative decarboxylase 432906:434459 reverse	0.100506	0.000978252	0.711345	0.175392
AMY0406	-	putative histidyl-tRNA synthetase 487944:489263 reverse	0.373135	0.00125652	1.94422	0.0100235
AMY0407	-	putative phosphoribosylamine--glycine ligase 489400:490653 reverse	0.426859	0.00605641	1.07896	0.621763
AMY0408	-	putative pantoate--beta-alanine ligase 490650:491573 reverse	0.195924	0.00135683	1.09999	0.679262
AMY0409	-	putative asparagine synthetase 491635:493224 reverse	0.238354	0.00121896	1.11242	0.338336
AMY0428	psd	phosphatidylserine decarboxylase proenzyme [contains phosphatidylserine decarboxylase alpha chain; phosphatidylserin decarboxylase beta chain] 513664:514563 reverse	0.347392	0.00177112	0.589918	0.028013
AMY0439	hflC	protein HflC 527646:528650 forward	0.445356	0.00639573	0.612221	0.0480959
AMY0449	priB	primosomal replication protein N 537992:538309 forward	0.43237	0.00433911	0.66237	0.0609812
AMY0450	rpsR	30s ribosomal subunit protein S18 538314:538541 forward	0.492874	0.00225129	0.792685	0.0862525
AMY0451	rplI	50S ribosomal subunit protein L9 538580:539032 forward	0.481953	0.01825	0.628049	0.0987896
AMY0453	fklB	FkbP-type peptidyl-prolyl cis-trans isomerase 539957:540577 forward	0.415016	0.00201388	0.5337	0.0130338
AMY0518	-	putative exported protein 603553:603786 forward	0.391196	0.00178613	0.650798	0.0337278
AMY0531	rlsC	levan regulatory protein 611323:611514 forward	0.47026	0.000180321	1.38543	0.00401512
AMY0545	-	putative prophage protein 615735:615950 forward	0.407813	0.00127273	1.46338	0.0301158
AMY0557	-	major facilitator superfamily protein 623269:624663 forward	0.493564	0.00454593	0.778999	0.124959
AMY0571	-	putative lipoprotein 635659:636162 forward	0.406733	0.00174972	0.586715	0.0179917
AMY0572	-	putative lipoprotein 636187:636699 forward	0.461923	0.00743774	0.65819	0.0659106
AMY0574	-	putative outer membrane protein 638080:639321 forward	0.498528	0.0076684	0.737012	0.125754
AMY0575	-	putative membrane protein 639325:642957 forward	0.465371	0.0185611	0.68363	0.202334
AMY0577	-	conserved hypothetical protein 643702:644721 forward	0.298598	0.00172262	0.555034	0.029288
AMY0579	-	conserved hypothetical protein 645324:646823 forward	0.24272	0.000627957	0.56383	0.0165156
AMY0582	-	putative exported protein 648126:648494 forward	0.213396	0.000199945	0.502432	0.00402756
AMY0584	-	putative exported protein 649165:649533 forward	0.268673	0.0002429	0.50196	0.00357246
AMY0585	-	conserved hypothetical protein 649652:651493 forward	0.495721	0.0137546	0.729361	0.0852014
AMY0586	-	putative protein phosphatase 651490:652284 forward	0.425232	0.00377831	0.579684	0.0280752
AMY0587	-	putative exported protein 652303:653310 forward	0.41902	0.00158289	0.625409	0.0178795
AMY0595	-	hypothetical protein 663840:664907 forward	0.466783	0.00288887	0.668586	0.0350058
AMY0596	-	putative membrane protein 664931:665365 forward	0.339785	0.00116489	0.667905	0.0372335
AMY0597	-	hypothetical protein 665389:666456 forward	0.464125	0.0014179	0.785454	0.0700643
AMY0609	-	putative acyltransferase 684501:685640 reverse	0.18737	0.000970909	0.516702	0.0279001
AMY0611	osmY	osmotically inducible protein Y 687840:688454 forward	0.409591	0.00784794	0.558994	0.0486042
AMY0634	trpR	trp operon repressor 712678:713010 forward	0.471144	0.00185643	0.925202	0.511951
AMY0638	rob	right origin-binding protein 714915:715799 reverse	0.457633	0.00205928	0.723409	0.0499315
AMY0653	rpsT	30S ribosomal protein S20 732806:733069 reverse	0.441633	0.0141901	0.543451	0.056511
AMY0660	carA	carbamoyl-phosphate synthase small chain 740642:741790 forward	0.329374	0.000586154	0.698814	0.0273296
AMY0661	carB	carbamoyl-phosphate synthase large chain 741805:745029 forward	0.395709	0.00273587	0.759623	0.145901
AMY0664	apaH	bis(5'-nucleosyl)-tetraphosphatase 746491:747315 reverse	0.479773	0.00587491	0.543564	0.0215449
AMY0666	ksgA	dimethyladenosine transferase 747703:748530 reverse	0.419047	0.000454092	0.570128	0.0043615
AMY0667	pdxA	4-hydroxythreonine-4-phosphate dehydrogenase 748523:749515 reverse	0.404778	0.00220342	0.565369	0.0187438
AMY0668	surA	chaperone (peptidyl-prolyl cis-trans isomerase) (survival protein A) 749505:750800 reverse	0.494558	0.00197916	0.747063	0.0523938
AMY0682	leuB	3-isopropylmalate dehydrogenase 770270:771358 reverse	0.316087	0.00207585	0.612592	0.0471655
AMY0683	leuA	2-isopropylmalate synthase 771360:772928 reverse	0.327066	0.000429535	0.742997	0.0306993
AMY0707	secA	preprotein translocase SecA subunit 796658:799366 forward	0.456693	0.00789733	0.618155	0.0549306
AMY0745	aroP	aromatic amino acid transport protein 837679:839034 reverse	0.46335	0.00122057	0.834839	0.120026
AMY0747	aceE	pyruvate dehydrogenase E1 component 840558:843221 forward	0.375109	0.00311848	0.513728	0.0202478
AMY0748	aceF	dihydrolipoyllysine-residue acetyltransferase component of pyruvat dehydrogenase complex 843236:844831 forward	0.44891	0.00141091	0.715285	0.0356904
AMY0749	lpdA	dihydrolipoyl dehydrogenase (E3 component of pyruvate and 2-oxoglutarate dehydrogenases complexes) 845124:846551 forward	0.355117	0.000966327	0.613443	0.0167389
AMY0762	cas3	CRISPR-associated helicase 859460:862093 forward	0.173121	0.000271869	0.504605	0.00753509
AMY0791	pcnB	poly(A) polymerase 888753:890126 reverse	0.496248	0.00452597	0.681191	0.0504446
AMY0816	dapD	2,3,4,5-tetrahydropyridine-2-carboxylate N-succinyltransferase 918574:919398 reverse	0.409143	0.00295484	0.86191	0.371175
AMY0823	dxr	1-deoxy-D-xylulose 5-phosphate reductoisomerase 926873:928087 forward	0.488655	0.00270211	0.511393	0.00901275
AMY0826	ecfE	protease 929896:931245 forward	0.413781	0.00229449	0.514755	0.0129203
AMY0827	yaeT	outer membrane protein assembly factor 931300:933711 forward	0.425506	0.00185996	0.542258	0.0121741
AMY0847	metQ	D-methionine ABC transporter, substrate-binding lipoprotein 953718:954533 reverse	0.42544	0.00355469	0.694443	0.0730196
AMY0848	metI	D-methionine ABC transporter permease protein 954571:955224 reverse	0.450219	0.00290522	0.639027	0.0328516
AMY0849	metN	D-methionine ABC transporter ATP-binding protein 955217:956248 reverse	0.292273	0.00051618	0.729113	0.0413764
AMY0856	rnhA	ribonuclease HI 967956:968423 reverse	0.405533	0.00140972	0.538331	0.0105306
AMY0885	-	putative aldolase 996515:997129 forward	0.343398	0.0025606	0.875486	0.234014
AMY0887	-	methionine salvage pathway protein E-2/E-2' 997812:998354 forward	0.379786	0.00128224	0.830072	0.19036
AMY0931	-	conserved hypothetical protein 1036958:1037659 reverse	0.375352	0.00289114	0.871304	0.461121
AMY0953	brnQ	branched-chain amino acid transport system II carrier protein 1060706:1062025 forward	0.358271	0.00108616	0.654639	0.0279852
AMY0965	-	putative lipoprotein 1074148:1074711 reverse	0.409279	0.000185868	0.580342	0.00241618
AMY0985	cyoA	cytochrome O ubiquinol oxidase subunit II 1091844:1092782 reverse	0.493009	0.0183353	0.648725	0.116436
AMY0989	tig	trigger factor 1096343:1097647 forward	0.377438	0.00257851	0.583122	0.0299295
AMY0996	ppiD	peptidyl-prolyl cis-trans isomerase D 1105479:1107350 forward	0.461427	0.00374322	0.734958	0.0891477
AMY1023	apt	adenine phosphoribosyltransferase 1127827:1128378 forward	0.309431	0.00261048	0.635783	0.0708856
AMY1080	-	putative homocysteine S-methyltransferase 1176841:1177743 forward	0.264773	0.000653175	0.91138	0.437866
AMY1081	ophA	ABC transporter, substrate-binding protein 1177798:1179342 forward	0.280254	0.000242039	1.01534	0.866504
AMY1082	ophB	putative oligopeptide ABC transporter, permease protein 1179349:1180338 forward	0.44662	0.00422284	0.771808	0.160457
AMY1084	-	putative oligopeptide ABC transporter, ATP-binding protein 1181220:1182803 forward	0.481539	0.00057228	0.861265	0.0909433
AMY1085	-	putative surface protein 1183382:1184851 reverse	0.103656	0.000196102	0.529895	0.0107468
AMY1088	gcd	quinoprotein glucose dehydrogenase 1188249:1190630 forward	0.466011	0.00173863	0.573913	0.0108831
AMY1099	-	putative cytochrome ubiquinol oxidase subunit I 1200683:1202107 reverse	0.363726	0.00202644	0.684755	0.0603122
AMY1129	holA	DNA polymerase III, delta subunit 1223370:1224401 reverse	0.456764	0.00133721	0.558895	0.00845529
AMY1150	mtr	tryptophan-specific transport protein (tryptophan permease) 1250999:1252243 forward	0.250154	0.000536448	0.947448	0.669246
AMY1168	sdhC	succinate dehydrogenase cytochrome b-556 subunit 1267914:1268303 forward	0.381863	0.00112273	0.685524	0.0294966
AMY1173	sucB	dihydrolipoyllysine-residue succinyltransferase component of 2 oxoglutarate dehydrogenase complex 1274197:1275417 forward	0.448639	0.000580914	0.63552	0.00699367
AMY1174	sucC	succinyl-CoA synthetase beta chain 1275511:1276677 forward	0.375028	0.00227879	0.549962	0.021156
AMY1180	tolB	TolB colicin import protein 1280668:1281960 forward	0.43662	0.00492298	0.661296	0.0648359
AMY1182	-	putative exported protein 1282533:1283312 forward	0.497122	0.00126491	0.62011	0.00973961
AMY1194	gpmA	2,3-bisphosphoglycerate-dependent phosphoglycerate mutase (phosphoglyceromutase) 1302251:1303003 reverse	0.33065	0.0032964	0.584533	0.0506782
AMY1208	-	putative zinc-binding dehydrogenase 1314530:1315585 reverse	0.499105	0.0121903	0.544765	0.0336983
AMY1210	bioB	biotin synthase 1317043:1318074 forward	0.173205	0.000441434	0.745387	0.107899
AMY1211	bioF	8-amino-7-oxononanoate synthase 1318074:1319228 forward	0.21243	0.000588006	0.647279	0.038127
AMY1213	bioD	dethiobiotin synthetase 1319954:1320622 forward	0.177921	0.000169815	0.635284	0.0109038
AMY1260	-	putative 5'(3')-deoxyribonucleotidase 1371213:1371740 reverse	0.394883	0.000522237	0.61607	0.00777325
AMY1307	artJ	arginine ABC transporter, substrate-binding protein 1418324:1419055 reverse	0.245882	0.000248027	0.518849	0.00480404
AMY1308	artM	arginine ABC transporter, permease protein 1419187:1419858 reverse	0.329895	0.000286533	0.545564	0.00380676
AMY1309	artQ	arginine ABC transporter, permease protein 1419858:1420574 reverse	0.242614	0.000846344	0.551182	0.0218282
AMY1310	artI	arginine ABC transporter, substrate-binding protein 1420578:1421324 reverse	0.328697	0.00102683	0.654005	0.0307118
AMY1311	artP	arginine ABC transporter, ATP-binding protein 1421325:1422053 reverse	0.323551	0.00132625	0.503229	0.0131941
AMY1329	ftsK	putative cell division protein 1440247:1443891 forward	0.367015	0.00280628	0.581173	0.0323503
AMY1339	cmk	cytidylate kinase 1454551:1455234 forward	0.472981	0.0021025	0.738356	0.0526489
AMY1378	sulA	cell division inhibitor 1504876:1505382 reverse	0.47464	0.000476205	1.26316	0.0232805
AMY1398	cycA	D-serine/D-alanine/glycine transporter 1524410:1525804 reverse	0.486194	0.00533297	0.679249	0.0531011
AMY1413	-	hypothetical protein 1539280:1539474 forward	0.43505	0.00519505	0.743754	0.146687
AMY1417	mdoG	glucans biosynthesis protein G 1543014:1544546 forward	0.457089	0.00908761	0.689183	0.113085
AMY1437	flgM	negative regulator of flagellin synthesis (anti-sigma factor) 1560715:1561014 reverse	0.495336	0.000950296	0.818598	0.0609477
AMY1448	flgK	flagellar hook-associated protein 1 1569245:1570900 forward	0.18886	0.000256801	0.552991	0.00892454
AMY1449	flgL	flagellar hook-associated protein 3 1570921:1571886 forward	0.39905	0.000965306	0.624928	0.014007
AMY1456	fabH	3-oxoacyl-[acyl-carrier-protein] synthase III 1579839:1580792 forward	0.464081	0.00463344	0.504976	0.0152094
AMY1457	fabD	malonyl CoA-acyl carrier protein transacylase 1580826:1581755 forward	0.451606	0.000822124	0.655934	0.0114831
AMY1467	-	putative nucleotide-binding protein 1590626:1590976 forward	0.458205	0.0022172	0.709518	0.0475279
AMY1468	-	putative lipoprotein 1591003:1591371 forward	0.371904	0.00149039	0.58029	0.0182134
AMY1520	icdA	isocitrate dehydrogenase 1641315:1642565 forward	0.422111	0.001317	0.635738	0.0184126
AMY1534	argC	N-acetyl-gamma-glutamyl-phosphate reductase 1653319:1654248 reverse	0.437372	0.00233299	0.753391	0.105462
AMY1580	pth	peptidyl-tRNA hydrolase 1703796:1704383 reverse	0.479252	0.0024544	0.731385	0.056116
AMY1589	sirB1	conserved hypothetical protein 1711788:1712594 forward	0.418493	0.00167942	0.588215	0.0164193
AMY1618	-	putative sodium:dicarboxylate symporter 1743964:1745358 reverse	0.2394	0.00117898	0.608994	0.0462658
AMY1663	purR	purine nucleotide synthesis repressor (LacI-family transcriptional regulator) 1792235:1793260 reverse	0.390084	0.00276885	0.699145	0.0764185
AMY1707	-	utative lipoprotein 1837968:1838810 forward	0.367311	0.0022951	1.04499	0.779354
AMY1744	mqo	malate:quinone oxidoreductase 1878612:1880267 forward	0.397358	0.00198364	0.518488	0.0127474
AMY1750	pvcB	putative siderophore biosynthesis protein 1889599:1890477 reverse	0.278493	0.00298726	0.912478	0.35355
AMY1751	pvcA	putative siderophore biosynthesis protein 1890474:1891478 reverse	0.203848	0.000834203	0.90039	0.532336
AMY1769	-	methyl-accepting chemotaxis protein 1914012:1915649 reverse	0.374102	0.000608986	0.727247	0.0279955
AMY1781	-	putative exported protein 1928864:1929814 forward	0.452631	0.000954426	0.743367	0.0296136
AMY1810	azoR	FMN-dependent NADH-azoreductase 1950859:1951464 forward	0.479637	0.0103824	0.559552	0.0386549
AMY1833	tpx	thiol peroxidase (scavengase P20) 1974199:1974702 forward	0.462869	0.00141226	0.700077	0.0262185
AMY1855	rnb	exoribonuclease II 1996819:1998762 forward	0.475362	0.00139748	0.675252	0.0193242
AMY1877	trpE	anthranilate synthase component I 2019186:2020748 forward	0.0610206	0.000363689	1.14877	0.495432
AMY1878	trpG	anthranilate synthase component II (Glutamine amidotransferase) 2020748:2021341 forward	0.0532485	8.8015e-05	1.21674	0.110486
AMY1879	trpD	anthranilate phosphoribosyltransferase 2021341:2022339 forward	0.164329	0.000262001	1.22448	0.163082
AMY1880	trpC	anthranilate isomerase 2022342:2023703 forward	0.145776	0.000776573	0.963833	0.856333
AMY1881	trpB	tryptophan synthase beta chain 2023718:2024908 forward	0.167557	0.000616306	1.00845	0.423351
AMY1882	trpA	tryptophan synthase alpha chain 2024908:2025714 forward	0.1815	0.000283784	0.972792	0.60488
AMY1888	tonB	TonB protein 2029144:2029851 reverse	0.46446	0.024434	0.551754	0.0788313
AMY1896	oppB	oligopeptide transport permease protein 2035629:2036549 reverse	0.39153	0.00391579	0.869364	0.424402
AMY1897	oppA	periplasmic oligopeptide-binding protein 2036635:2038266 reverse	0.336609	0.00169828	0.926088	0.507626
AMY1898	oppA2	periplasmic oligopeptide-binding protein 2038441:2040066 reverse	0.425764	0.0015883	0.991428	0.875082
AMY1922	xthA	exodeoxyribonuclease III 2067150:2067956 forward	0.436783	0.0010753	0.57916	0.00878951
AMY1927	ansA	L-Asparaginase I 2073149:2074162 forward	0.453641	0.00260417	0.515535	0.0107935
AMY1948	-	conserved hypothetical protein 2095774:2096223 reverse	0.467641	0.0019629	0.682003	0.0284409
AMY1949	-	putative hydrolase 2096287:2096946 reverse	0.422993	0.00152003	0.618757	0.0181058
AMY1965	-	putative transporter 2110783:2112336 reverse	0.485587	0.00308242	0.632995	0.0243764
AMY1967	cspC	cold shock-like protein 2113616:2113825 reverse	0.373757	0.00317946	0.589499	0.0388124
AMY1968	-	conserved hypothetical protein 2113907:2114020 reverse	0.432303	0.00275281	0.637093	0.0345333
AMY1973	prc	tail-specific protease precursor (C-terminal-processing peptidase) 2117527:2119542 reverse	0.446085	0.0015786	0.714325	0.0427538
AMY1974	proQ	ProP effector (activator of osmoprotectant transporter) 2119562:2120254 reverse	0.497699	0.00162882	0.663957	0.017159
AMY1982	-	putative membrane protein 2129375:2130265 reverse	0.470324	0.0132971	1.0044	0.458979
AMY1984	-	putative membrane protein 2131578:2132618 reverse	0.491527	0.00814211	0.547503	0.0258667
AMY1994	purT	phosphoribosylglycinamide formyltransferase 2 2139459:2140637 forward	0.471372	0.00130599	0.708614	0.0256279
AMY1999	-	putative peptidase 2147267:2148592 reverse	0.490226	0.0083332	0.710849	0.106569
AMY2000	znuA	high-affinity zinc uptake ABC transporter, substrate-binding protein 2148604:2149563 reverse	0.335311	0.00245979	0.528175	0.0247615
AMY2011	-	putative methyltransferase 2158499:2159275 forward	0.469093	0.00400769	0.54068	0.0170872
AMY2022	cheZ	chemotaxis protein CheZ 2170045:2170689 reverse	0.279398	0.00109976	0.561021	0.0221459
AMY2025	cheR	chemotaxis protein methyltransferase 2172244:2173116 reverse	0.312823	0.00125337	0.675211	0.0536694
AMY2026	-	methyl-accepting chemotaxis protein 2173144:2174751 reverse	0.358979	0.00196811	0.900241	0.54989
AMY2030	cheA	chemotaxis protein CheA 2177911:2179905 reverse	0.346919	0.000410426	0.722109	0.0207938
AMY2031	motB	chemotaxis protein 2179910:2180941 reverse	0.235471	0.000285172	0.722605	0.0280961
AMY2032	motA	chemotaxis protein 2180938:2181822 reverse	0.181715	0.00132533	0.617883	0.0795993
AMY2033	flhC	flagellar transcriptional activator 2181957:2182535 reverse	0.382427	0.00128982	0.864542	0.282455
AMY2034	flhD	flagellar transcriptional activator 2182535:2182888 reverse	0.36081	0.000997847	0.908896	0.469205
AMY2057	-	putative peroxidase 2206562:2207848 reverse	0.309394	0.000876073	0.553791	0.0141199
AMY2058	-	putative exported protein 2207855:2208985 reverse	0.450308	0.00238035	0.828959	0.204016
AMY2059	-	putative permease 2209042:2209875 reverse	0.34528	0.00111619	0.862228	0.317688
AMY2064	fliZ	putative regulator of sigma-F 2218475:2218978 reverse	0.194643	0.0001791	0.555642	0.00590965
AMY2065	fliA	RNA polymerase sigma factor for flagellar operon (sigma-F factor) 2219020:2219742 reverse	0.174602	0.00228143	0.565371	0.0977112
AMY2066	-	hypothetical protein 2219898:2220866 reverse	0.266343	0.00059672	0.531512	0.0105364
AMY2068	fliD	flagellar hook associated protein (FliD) 2222058:2223461 forward	0.213797	0.000793218	0.652052	0.0543143
AMY2069	fliS	flagellar protein FliS 2223479:2223877 forward	0.299651	0.00102064	0.573564	0.0197232
AMY2096	-	ABC transporter, substrate-binding protein 2247879:2249012 forward	0.359839	0.00369535	0.744628	0.182
AMY2116	-	putative membrane protein 2269552:2269731 forward	0.417219	0.00172742	0.997307	0.917364
AMY2117	-	putative membrane protein 2269736:2270395 forward	0.257494	0.00179616	1.03233	0.906
AMY2137	-	putative amino acid permease 2291349:2292716 reverse	0.257198	0.00273402	0.682187	0.137472
AMY2139	-	hypothetical protein 2292937:2293143 reverse	0.368909	0.0047374	0.570527	0.0493824
AMY2143	hisC	histidinol-phosphate aminotransferase 2296689:2297780 forward	0.455126	0.00598199	0.63784	0.0523527
AMY2146	hisA	1-(5-phosphoribosyl)-5-[(5-phosphoribosylamino)methylideneamino imidazole-4-carboxamide isomerase 2299439:2300176 forward	0.464038	0.000435544	0.646775	0.00565725
AMY2154	rfbD	probable UDP-galactopyranose mutase 2307753:2308907 reverse	0.453677	0.00421979	0.724689	0.0970935
AMY2203	sfcA	NAD-dependent malic enzyme 2369352:2371049 forward	0.424648	0.00167442	0.673653	0.0304547
AMY2213	-	putative esterase 2381607:2382452 forward	0.463625	0.00393008	0.625099	0.0318978
AMY2215	-	ABC transporter, ATP-binding protein 2384634:2385419 reverse	0.358208	0.00249977	0.602802	0.036407
AMY2216	-	ABC transporter, permease protein 2385419:2386501 reverse	0.318594	0.000656562	0.552861	0.00959271
AMY2227	spr	putative lipoprotein 2398488:2399060 forward	0.373897	0.00249069	0.60967	0.036038
AMY2243	-	conserved hypothetical protein 2417498:2423011 forward	0.320872	0.000474166	1.06566	0.536192
AMY2266	nrdA	ribonucleoside-diphosphate reductase 1 alpha subunit 2450100:2452385 forward	0.286344	0.000314138	0.527745	0.00496276
AMY2267	nrdB	ribonucleoside-diphosphate reductase 1 beta subunit 2452436:2453566 forward	0.333696	0.000943285	0.518012	0.0101142
AMY2268	-	putative ferredoxin 2453569:2453829 forward	0.402648	0.00201748	0.60079	0.0231037
AMY2274	kup	low affinity potassium transport system protein 2458805:2460673 forward	0.44375	0.00158023	0.71235	0.0388197
AMY2276	mdoD	glucans biosynthesis protein D 2461667:2463322 forward	0.499765	0.011293	0.596801	0.0451112
AMY2279	-	putative membrane protein 2464996:2466354 reverse	0.474939	0.00249433	1.10083	0.474578
AMY2383	flxA	conserved hypothetical protein 2582859:2583197 forward	0.23094	0.00133688	0.654891	0.08179
AMY2390	cysK	cysteine synthase A (O-acetylserine sulfhydrylase A) 2589747:2590718 forward	0.375581	0.00204417	0.531246	0.0167891
AMY2404	amiA	probable N-acetylmuramoyl-L-alanine amidase 2603114:2603980 forward	0.277133	0.000431708	0.579151	0.0103816
AMY2405	hemF	coproporphyrinogen III oxidase 2604027:2604935 forward	0.334564	0.00673521	0.584389	0.0845843
AMY2410	ansP	L-asparagine permease 2609060:2610508 reverse	0.429773	0.00070669	0.804988	0.0583467
AMY2412	-	putative nitrate/nitrite responsive two-component sensor kinase 2611461:2612453 forward	0.294366	0.00622085	0.576548	0.0897456
AMY2430	purC	phosphoribosylaminoimidazole-succinocarboxamide synthase 2652980:2653693 reverse	0.347171	0.00513436	1.0376	0.506174
AMY2431	nlpB	putative lipoprotein 2653886:2654917 reverse	0.437586	0.0016877	0.970068	0.763716
AMY2441	purM	Phosphoribosylformylglycinamidine cyclo-ligase 2664109:2665149 forward	0.480244	0.0148727	0.791822	0.115424
AMY2442	purN	phosphoribosylglycinamide formyltransferase 2665146:2665784 forward	0.359468	0.000253712	0.649219	0.00581314
AMY2595	nrdI	putative flavodoxin 2824538:2824948 forward	0.281727	0.000234239	0.547505	0.00448358
AMY2600	proX	glycine betaine/L-proline ABC transporter, substrate-binding protein 2830894:2831889 forward	0.411472	0.000900498	0.707364	0.0267267
AMY2616	-	putative lipoprotein 2856394:2857125 forward	0.38008	0.0011508	0.64258	0.0211375
AMY2626	rplS	50S ribosomal protein L19 2865658:2866005 reverse	0.351907	0.00194617	0.631	0.0409391
AMY2627	trmD	tRNA (guanine-N(1)-)-methyltransferase 2866062:2866814 reverse	0.379003	0.0029238	0.637038	0.0490799
AMY2628	rimM	16S rRNA processing protein 2866850:2867407 reverse	0.371999	0.00759059	0.574364	0.0684912
AMY2647	-	putative transcriptional regulator 2885752:2886216 reverse	0.271244	0.00129535	1.10894	0.589597
AMY2687	-	putative membrane protein 2924911:2925234 reverse	0.278452	0.000492807	0.512201	0.0076762
AMY2698	-	ABC transporter, permease protein 2936686:2937369 forward	0.308801	0.00252363	0.553588	0.0363838
AMY2699	-	ABC transporter, ATP-binding protein 2937362:2938126 forward	0.373411	0.000794926	0.611359	0.0127375
AMY2700	-	ABC transporter, substrate-binding protein 2938167:2938940 forward	0.241367	0.000964108	0.528494	0.0203689
AMY2710	-	putative flavorotein 2953938:2954387 reverse	0.456853	0.0115388	0.551356	0.0449086
AMY2712	-	conserved hypothetical protein 2955177:2955500 reverse	0.472604	0.00258511	0.592235	0.0163247
AMY2726	argA	amino-acid acetyltransferase 2969181:2970536 forward	0.243758	0.000577651	0.613698	0.0231239
AMY2727	-	putative membrane protein 2970727:2971284 forward	0.165871	0.00314987	0.608679	0.178616
AMY2729	recB	exodeoxyribonuclease V beta chain 2973206:2976742 reverse	0.437182	0.00225137	0.699457	0.0442795
AMY2754	-	putative adhesin/haemagluttinin 3011520:3019781 forward	0.474058	0.0060238	0.854495	0.0980753
AMY2778	dsbC	thiol:disulfide interchange protein 3041998:3042702 reverse	0.487596	0.00101374	0.828015	0.067155
AMY2801	-	putative exported protein 3066529:3067278 reverse	0.466411	0.00517125	0.534148	0.0195145
AMY2814	tktA	transketolase 1 3079349:3081340 reverse	0.432389	0.00744485	0.698795	0.128552
AMY2826	metK	S-adenosylmethionine synthetase 3091719:3092873 forward	0.216992	0.000664687	0.695373	0.0687397
AMY2846	mutY	A/G-specific adenine glycosylase 3109168:3110244 forward	0.475674	0.000902775	0.756985	0.029621
AMY2847	-	probable Fe(2+)-trafficking protein 3110254:3110526 forward	0.479428	0.0016085	0.655887	0.0177618
AMY2849	-	TetR-family transcriptional regulator 3112247:3112900 forward	0.313116	0.000922541	0.870079	0.179691
AMY2857	-	hypothetical protein 3121862:3122806 forward	0.366947	0.000537777	0.824416	0.0821868
AMY2871	dspF	putative avirulence protein 3135997:3136416 reverse	0.454954	0.00949515	0.584688	0.0517468
AMY2893	hrpX	two-component sensor kinase 3156584:3158068 reverse	0.454887	0.0300982	0.56982	0.0907419
AMY2941	-	putative ABC transporter, substrate-binding protein 3204133:3205263 reverse	0.48995	0.00550769	0.619233	0.0326021
AMY2987	nudF	ADP-ribose pyrophosphatase 3268935:3269573 reverse	0.451263	0.00273829	0.64755	0.032384
AMY3053	argI	ornithine carbamoyltransferase chain I 3343140:3344150 forward	0.249803	0.000327565	0.82577	0.109206
AMY3073	-	conserved hypothetical protein 3368963:3369421 reverse	0.490917	0.00148427	0.664743	0.0168287
AMY3074	secG	protein-export protein 3369887:3370219 reverse	0.445988	0.00226482	0.706662	0.0547466
AMY3078	ftsH	cell division protein 3372788:3374722 reverse	0.492077	0.00420939	0.753251	0.105344
AMY3112	cysJ	putative sulfite reductase [NADPH] flavoprotein alpha-component 3408439:3410196 forward	0.384379	0.00107882	1.18311	0.235617
AMY3115	rpsI	30S ribosomal protein S9 3411792:3412184 reverse	0.437365	0.00158976	0.574562	0.0119699
AMY3118	yhcB	putative cytochrome D ubiquinol oxidase subunit III 3414177:3414575 forward	0.457858	0.00173663	0.767261	0.0703333
AMY3121	mdh	malate dehydrogenase 3417325:3418260 reverse	0.478601	0.0038665	0.64302	0.0341248
AMY3140	aroQ	3-dehydroquinate dehydratase 3440395:3440847 forward	0.490063	0.00481152	0.871168	0.380896
AMY3141	accB	biotin carboxyl carrier protein of acetyl-CoA carboxylase 3440869:3441339 forward	0.444465	0.00281875	0.777467	0.10983
AMY3142	accC	biotin carboxylase (acetyl-CoA carboxylase subunit A) 3441351:3442700 forward	0.426533	0.00274649	0.710813	0.0685573
AMY3173	rpoA	DNA-directed RNA polymerase alpha chain 3473470:3474459 reverse	0.373949	0.00402372	0.515543	0.0285839
AMY3180	rpmD	50S ribosomal subunit protein L30 3477974:3478153 reverse	0.467671	0.00852357	0.679243	0.0941506
AMY3181	rpsE	30S ribosomal subunit protein S5 3478159:3478659 reverse	0.431445	0.0102005	0.549436	0.0483771
AMY3182	rplR	50S ribosomal subunit protein L18 3478674:3479027 reverse	0.491419	0.00200571	0.673079	0.0256653
AMY3183	rplF	50S ribosomal subunit protein L6 3479037:3479570 reverse	0.471182	0.00191664	0.693345	0.0312403
AMY3189	rpsQ	30S ribosomal subunit protein S17 3481741:3481995 reverse	0.327374	0.00237044	0.506361	0.0216949
AMY3190	rpmC	50S ribosomal subunit protein L29 3481995:3482186 reverse	0.424883	0.00487882	0.63386	0.0550353
AMY3191	rplP	50S ribosomal subunit protein L16 3482186:3482596 reverse	0.36521	0.00460519	0.555518	0.0406854
AMY3193	rplV	50S ribosomal subunit protein L22 3483325:3483657 reverse	0.35282	0.00306692	0.610194	0.0363672
AMY3195	rplB	50S ribosomal subunit protein L2 3483967:3484788 reverse	0.282377	0.000892479	0.579094	0.0201254
AMY3196	rplW	50S ribosomal subunit protein L23 3484806:3485108 reverse	0.249643	0.00207786	0.505969	0.0325343
AMY3197	rplD	50S ribosomal subunit protein L4 3485105:3485710 reverse	0.273304	0.00128209	0.56008	0.0265335
AMY3198	rplC	50S ribosomal subunit protein L3 3485721:3486350 reverse	0.258067	0.00210167	0.539471	0.039487
AMY3199	rpsJ	30S ribosomal protein S10 3486383:3486694 reverse	0.313612	0.00414599	0.550408	0.0515819
AMY3215	-	putative amylovoran biosynthesis protein 3500682:3502430 reverse	0.203933	0.000143057	0.504655	0.00305529
AMY3227	argD	acetylornithine/succinyldiaminopimelate aminotransferase 3513123:3514340 reverse	0.373321	0.0052029	0.619863	0.0715963
AMY3235	gph	phosphoglycolate phosphatase 3519852:3520553 reverse	0.474077	0.00936913	0.679675	0.0977218
AMY3248	-	putative membrane protein 3532511:3534649 forward	0.474696	0.00888267	0.634432	0.0632527
AMY3286	livF	high-affinity branched-chain amino acid ABC transporter, ATP-binding protein 3581850:3582563 reverse	0.454771	0.00318931	0.514559	0.0127641
AMY3287	livG	high-affinity branched-chain amino acid ABC transporter, ATP-binding protein 3582565:3583332 reverse	0.471488	0.00261062	0.582362	0.0155397
AMY3289	livH	high-affinity branched-chain amino acid ABC transporter, permease protein 3584600:3585526 reverse	0.440577	0.0043467	0.578922	0.0284434
AMY3290	livJ	high-affinity branched-chain amino acid ABC transporter, substrate-binding protein 3585611:3586726 reverse	0.499602	0.00637797	0.643039	0.0431996
AMY3328	-	putative membrane-associated protease 3629129:3629950 forward	0.353537	0.00106509	0.846064	0.180413
AMY3348	-	AraC-family transcriptional regulator 3648728:3649060 reverse	0.498695	0.0077097	0.560936	0.0262521
AMY3350	-	putative siderophore-interacting protein 3650170:3651072 reverse	0.262214	0.00113394	0.579323	0.0289267
AMY3365	prtE	type I secretion system protein 3669333:3670670 reverse	0.251668	0.000487447	0.538706	0.0101559
AMY3366	prtD	type I secretion system protein 3670719:3672485 reverse	0.255711	0.000317695	0.58002	0.00752615
AMY3397	-	putative OsmC-like protein 3716279:3716707 reverse	0.437677	0.00982532	0.5438	0.0441032
AMY3413	-	putative zinc-binding alcohol dehydrogenase 3731037:3732083 forward	0.377794	0.00217293	0.653519	0.0392788
AMY3423	-	ABC transporter, substrate-binding protein 3741671:3742729 reverse	0.46807	0.00542205	0.79648	0.153889
AMY3438	-	putative sugar isomerase 3756939:3757688 forward	0.265025	0.00160104	1.30381	0.199395
AMY3439	-	putative carbohydrate kinase 3757692:3758645 forward	0.465127	0.00654585	0.900925	0.523143
AMY3445	avtA	valine--pyruvate aminotransferase 3763227:3764477 forward	0.380825	0.00051091	0.547163	0.00510066
AMY3454	rpmH	50S ribosomal protein L34 3774982:3775122 forward	0.445879	0.00285348	0.543377	0.0152055
AMY3468	lsc	levansucrase 3788679:3789926 forward	0.303288	0.000905983	0.544146	0.0142944
AMY3475	atpG	ATP synthase gamma chain 3797048:3797917 reverse	0.444932	0.00854265	0.517701	0.0335832
AMY3476	atpA	ATP synthase alpha subunit 3797972:3799513 reverse	0.476102	0.00832744	0.695649	0.0995073
AMY3477	atpH	ATP synthase delta subunit 3799528:3800061 reverse	0.499879	0.0261918	0.695143	0.183775
AMY3478	atpF	ATP synthase subunit B protein 3800076:3800546 reverse	0.421303	0.0121588	0.699067	0.188417
AMY3479	atpE	ATP synthase subunit C protein 3800650:3800892 reverse	0.475284	0.0110939	0.734352	0.181732
AMY3480	atpB	ATP synthase subunit A protein 3800943:3801761 reverse	0.465509	0.00253214	0.688276	0.0395088
AMY0404	-	putative histidyl-tRNA Synthetase 485742:487007 forward	0.439063	0.00220923	2.03999	0.00941583
AMY0077	kdtX	lipopolysaccharide core biosynthesis glycosyl transferase 105440:106216 reverse	0.547153	0.00386269	0.457686	0.00568238
AMY0523	srlB	glucitol/sorbitol-specific PTS system IIA component 606119:606487 forward	0.630972	0.0529153	0.416179	0.0166506
AMY0829	lpxD	UDP-3-o-[3-hydroxymyristoyl] glucosamine N-acyltransferase 934336:935358 forward	0.525733	0.0397306	0.429277	0.0318092
AMY1482	rcsA	colanic acid capsular biosynthesis activation protein A (LuxR-family transcriptional regulator) 1605432:1606067 reverse	1.22346	0.113178	0.278151	0.00326216
AMY1483	-	putative membrane protein 1606286:1606519 reverse	1.96049	0.0121848	0.219904	0.00376762
AMY1646	ppsA	phosphoenolpyruvate synthase 1769374:1771749 forward	1.27686	0.138584	0.493265	0.0154092
AMY1688	nth	endonuclease III 1815700:1816335 reverse	0.535258	0.0127639	0.499591	0.019207
AMY1690	rnfG	electron transport complex protein 1817026:1817658 reverse	0.563718	0.0120464	0.445521	0.010467
AMY1691	rnfD	electron transport complex protein 1817658:1818719 reverse	0.600184	0.0100671	0.496474	0.0102592
AMY2119	-	putative zinc-binding alcohol dehydrogenase 2272560:2273615 forward	0.983631	0.720198	0.459414	0.00627382
AMY2123	-	conserved hypothetical protein 2277194:2277550 forward	0.683972	0.0334978	0.350271	0.00499611
AMY2124	-	conserved hypothetical protein 2277575:2277997 forward	0.566838	0.00425362	0.402826	0.00397941
AMY2166	amsF	amylovoran biosynthesis protein 2321885:2324116 reverse	1.75688	0.010427	0.490727	0.0122027
AMY2619	-	hypothetical protein 2859456:2859647 reverse	1.20829	0.124609	0.46078	0.00627298
AMY2620	tyrA	t-protein [includes: chorismate mutase; prephenate dehydrogenase] 2859660:2860781 reverse	1.03189	0.714227	0.348342	0.00214748
AMY2621	aroF	phospho-2-dehydro-3-deoxyheptonate aldolase, Tyr-sensitive 2860788:2861867 reverse	0.854023	0.289473	0.288523	0.004663
AMY2887	hrpA	type III secretion system protein 3152836:3153063 reverse	0.78756	0.096763	0.273421	0.00340949
AMY2937	-	putative disulfide bond formation membrane protein 3201328:3201879 reverse	0.889055	0.324166	0.462399	0.00815824
AMY2938	-	putative membrane protein 3201888:3202046 reverse	0.996998	0.555132	0.384809	0.00388655
AMY0401	-	conserved hypothetical protein 481916:483082 forward	0.645376	0.0141576	2.02607	0.00885119
AMY0402	-	hypothetical protein 483968:484549 forward	0.669964	0.101256	2.25736	0.0262303
AMY0403	-	putative methyltransferase 484646:485701 forward	0.609959	0.00826896	2.67641	0.00391502
AMY0418	groS	10 kDa chaperonin 503059:503352 forward	0.835899	0.110174	2.0586	0.00964019
AMY0843	-	putative membrane protein 949259:950281 reverse	1.36349	0.0276735	2.39188	0.00491679
AMY1299	nfsA	oxygen-insensitive NADPH nitroreductase 1411329:1412051 forward	0.562068	0.00226666	18.5228	0.000376838
AMY1503	-	putative amylovoran biosynthesis protein 1622417:1624168 forward	1.0308	0.428519	2.37513	0.0030519
AMY1786	-	conserved hypothetical protein 1933306:1933485 forward	0.685121	0.0643931	2.15906	0.0189355
AMY2298	-	hypothetical protein 2492184:2492879 reverse	0.684576	0.0267297	3.25062	0.00446455
AMY2613	clpB	chaperone ClpB (heat shock protein) 2851855:2854428 reverse	1.84503	0.0616433	2.56753	0.021879
AMY3054	pyrB	aspartate carbamoyltransferase catalytic subunit 3344444:3345379 forward	0.94665	0.623643	2.03659	0.0137477
AMY3055	pyrI	aspartate carbamoyltransferase regulatory subunit 3345392:3345856 forward	1.00587	0.803318	2.21323	0.00533225
AMY0255	-	putative membrane protein 325352:325612 forward	3.74569	0.000482341	0.407146	0.00426192
AMY0648	-	putative acyltransferase 726065:727216 reverse	2.34812	0.0221534	0.494471	0.0477139
AMY2168	amsD	amylovoran biosynthesis glycosyltransferase 2325016:2326071 reverse	2.76899	0.00173161	0.42537	0.00798676
AMY2171	amsA	amylovoran biosynthesis tyrosine-protein kinase 2328389:2330569 reverse	2.41903	0.00850391	0.480141	0.0280255
AMY2949	-	putative fimbrial protein 3212939:3213466 forward	4.2753	0.000655668	0.460088	0.00905769
AMY0013	budB	acetolactate synthase, catabolic 30183:31862 forward	2.80177	0.00036391	1.35789	0.0190547
AMY0101	cpxP	extracytoplasmic stress protein 129538:130047 forward	2.27555	0.00245064	0.937844	0.662149
AMY0114	fpr	ferredoxin--NADP reductase 141326:142072 reverse	2.20534	0.0408088	0.768218	0.379776
AMY0141	-	hybrid peroxiredoxin hyprx5 (thioredoxin reductase) 171326:172057 reverse	3.67979	0.000683193	1.14441	0.277729
AMY0316	soxS	AraC-family transcriptional regulator 376528:376953 reverse	3.38409	0.00048394	1.90438	0.00734633
AMY0624	-	putative lipoprotein 701574:702740 forward	2.25448	0.000458899	1.64135	0.00533316
AMY0642	thrA	bifunctional aspartokinase/homoserine dehydrogenase I [includes: aspartokinase I; homoserine dehydrogenase I] 718410:720872 forward	4.64896	0.00111849	1.15436	0.573026
AMY0643	thrB	homoserine kinase 720875:721804 forward	2.13057	0.0101365	0.783551	0.270569
AMY0689	mraZ	conserved hypothetical protein 777739:778197 forward	2.11479	0.00391463	1.30444	0.11674
AMY0943	-	putative lipoprotein 1048666:1049022 reverse	2.17385	0.000489854	1.17958	0.0592577
AMY1090	arnB	UDP-4-amino-4-deoxy-l-arabinose--oxoglutarate aminotransferase 1191727:1192866 forward	4.07986	0.000168742	0.794297	0.0236857
AMY1091	arnC	undecaprenyl-phosphate 4-deoxy-4-formamido-l-arabinose transferase 1192859:1193845 forward	2.72978	0.00162563	0.524838	0.0132958
AMY1092	arnA	bifunctional polymyxin resistance protein [includes: UDP-glucuronic acid decarboxylase; UDP-4-amino-4-deoxy l-arabinose formyltransferase] 1193842:1195824 forward	3.51919	0.000624763	0.72868	0.057946
AMY1093	-	putative polysaccharide deacetylase 1195821:1196711 forward	2.50681	0.000685731	0.74243	0.0314767
AMY1867	-	hypothetical protein 2008213:2008428 reverse	2.36169	0.00115676	1.88277	0.00742314
AMY1941	wbaP	UDP-Gal::undecaprenolphosphate Gal-1-P transferase 2086771:2088240 forward	9.82213	0.00013811	0.552385	0.00853349
AMY2035	otsA	trehalose-6-phosphate synthase 2183863:2185293 reverse	2.8106	0.000759878	0.690143	0.0279263
AMY2036	otsB	trehalose phosphatase 2185268:2186077 reverse	2.23498	0.00435613	0.544154	0.0207349
AMY2044	-	putative oligosaccharide translocase (Flippase) 2192717:2194015 reverse	2.3206	0.00424511	0.760098	0.153858
AMY2061	putA	bifunctional protein PutA [includes: proline dehydrogenase; delta-1-pyrroline-5-carboxylate dehydrogenase] 2212011:2215958 forward	2.09576	0.00555821	1.29478	0.175692
AMY2086	katG	peroxidase/catalase 2235771:2237963 forward	2.31083	0.0026301	1.24885	0.176492
AMY2132	-	putative NADH:flavin oxidoreductase 2284621:2285721 forward	2.31216	0.00172849	1.19273	0.198847
AMY2162	galF	UTP-glucose-1-phosphate uridylyltransferase 2316880:2317776 reverse	2.06022	0.00219425	0.694195	0.0321523
AMY2164	amsK	amylovoran biosynthesis glycosyltransferase 2319261:2320484 reverse	2.2088	0.000907405	0.805033	0.060199
AMY2165	amsJ	amylovoran biosynthesis protein 2320489:2321736 reverse	2.39884	0.0108583	0.732522	0.109296
AMY2167	amsE	amylovoran biosynthesis glycosyltransferase 2324203:2325003 reverse	2.84157	0.000214624	0.690086	0.0067405
AMY2169	amsC	putative amylovoran oligosaccharide repeat unit polymerase 2326237:2327364 reverse	4.24289	0.000614698	0.551656	0.0154027
AMY2170	amsB	amylovoran biosynthesis glycosyltransferase 2327395:2328300 reverse	2.23467	0.00076443	0.74792	0.0268636
AMY2172	amsI	amylovoran biosynthesis protein-tyrosine-phosphatase 2330582:2331016 reverse	3.35131	0.000730236	0.698291	0.0354383
AMY2173	amsH	amylovoran export protein 2331032:2332174 reverse	3.00016	0.00139512	0.682875	0.0532469
AMY2174	amsG	UDP-galactose-lipid carrier transferase 2332287:2333720 reverse	2.80196	0.000974191	0.510938	0.00796505
AMY2327	usg	putative semialdehyde dehydrogenase 2523909:2524919 reverse	2.09381	0.0134839	0.63672	0.0870109
AMY2375	ipdC	indole-3-pyruvate decarboxylase 2571609:2573261 reverse	2.2684	0.00128058	0.914473	0.436927
AMY2411	-	putative exported protein 2610838:2611113 reverse	4.44293	0.000308296	0.970611	0.799624
AMY2602	-	hypothetical protein 2833446:2833736 forward	2.30897	0.000759198	1.05512	0.510671
AMY2603	emrR	MarR-family transcriptional repressor 2833736:2834266 forward	2.15275	0.00395956	1.04813	0.599516
AMY2612	kgtP	alpha-ketoglutarate permease 2844251:2845552 reverse	2.24047	0.00085627	1.69541	0.00749954
AMY2702	-	putative O-antigen acetylase 2940043:2941929 reverse	2.2993	0.0061074	0.807595	0.126858
AMY2914	ampC	beta-lactamase (cephalosporinase) 3178058:3179275 reverse	2.08083	0.00338046	1.74559	0.0156756
AMY2940	ftnA	ferritin 3203512:3204045 forward	2.16578	0.00581195	1.88043	0.0222409
AMY2948	-	putative fimbrial protein 3212344:3212916 forward	8.44505	0.000761016	0.623018	0.0642485
AMY2958	-	putative membrane protein 3223293:3223949 forward	2.03444	0.005293	1.24891	0.161341
AMY3090	sfsB	sugar fermentation stimulation protein 3384334:3384594 forward	2.41445	0.000568832	0.645408	0.00985028
AMY3208	fkpA	FKBP-type peptidyl-prolyl isomerase 3493521:3494357 reverse	2.14435	0.00624213	0.90913	0.597772
AMY3268	glgP	glycogen phosphorylase 3558196:3560643 reverse	4.08747	0.000234909	0.665579	0.0129859
AMY3269	glgA	glycogen synthase 3560664:3562097 reverse	4.56927	0.000450534	0.665132	0.0308664
AMY3270	glgC	glucose-1-phosphate adenylyltransferase 3562154:3563440 reverse	6.71862	0.00104468	0.658656	0.0855795
AMY3271	glgX	glycogen debranching enzyme 3563453:3565426 reverse	4.66887	0.000800546	0.618571	0.0360957
AMY3272	glgB	1,4-alpha-glucan branching enzyme 3565426:3567612 reverse	6.61637	0.000406942	0.703935	0.0739377
AMY3355	-	putative exported protein 3657121:3657699 reverse	7.98545	0.00016313	1.1225	0.241993
AMY0157	ilvC	ketol-acid reductoisomerase 194731:196209 forward	6.38204	0.000198621	3.44508	0.00197956
AMY0322	-	putative membrane protein 382921:383349 forward	39.8839	8.86684e-05	14.9956	0.000682263
AMY0323	-	putative membrane protein 383342:384040 forward	13.8677	0.00022816	6.02021	0.0019081
AMY0324	-	putative exported protein 384181:384726 forward	7.30956	0.000428358	3.10025	0.00507747
AMY1070	-	hypothetical protein 1172423:1172683 forward	2.86707	0.00285466	3.44676	0.00549371
AMY1253	hutU	urocanate hydratase 1362899:1364584 reverse	3.18102	0.00059831	4.47126	0.00159586
AMY1254	hutH	histidine ammonia-lyase 1364602:1366149 reverse	5.00959	0.000687414	8.2488	0.00155772
AMY1257	-	putative chlorohydrolase 1367726:1369081 reverse	7.5295	0.000348184	7.87899	0.00143859
AMY1258	hutI	imidazolonepropionase 1369163:1370380 forward	11.5831	0.000205016	9.26513	0.00116985
AMY1259	hutG	N-formylglutamate amidohydrolase 1370377:1371165 forward	9.93838	0.00018365	8.43029	0.00109313
AMY1537	fumA	fumarate hydratase class I, aerobic 1656229:1657875 reverse	2.01	0.000983191	2.06279	0.00322433
AMY1756	-	AraC-family transcriptional regulator 1894757:1895098 forward	2.31785	0.00372373	2.22834	0.0108851
		down-regulated over two folds
		up-regulated over two folds
		p value ≤ 0.05
